# Supplementary material for: Analysis of telomere-to-telomere genome of red carrot TXH4 elucidates the role of DcLCYE and DcLCYB1 in lycopene accumulation in carrot
Source: Hortic Res. 2025 Jul 29;12(11):uhaf192. doi: 10.1093/hr/uhaf192 (PMC12552772; doi:10.1093/hr/uhaf192)
Supplement: Web_Material_uhaf192 [file web_material_uhaf192.zip]

Archive with 9 entries (9 files):
- 20250529 Supplementary tables  R1 sub.xlsx
- 20250708 Supplementary material R2.docx
- Fig S1.jpg
- Fig S2.jpg
- Fig S3.jpg
- Fig S4.jpg
- Fig S5.jpg
- Fig S6.jpg
- Fig S7.jpg
