# Supplementary material for: Analysis of telomere-to-telomere genome of red carrot TXH4 elucidates the role of DcLCYE and DcLCYB1 in lycopene accumulation in carrot
Source: Hortic Res. 2025 Jul 29;12(11):uhaf192. doi: 10.1093/hr/uhaf192 (PMC12552772; doi:10.1093/hr/uhaf192)
Supplement: Web_Material_uhaf192 [file web_material_uhaf192.zip › 20250529 Supplementary tables R1 sub.xlsx]

## Sheet: S1
Table S1. Assembly statistics of the TXH4 genome
CtgNum	CtgLen	CtgN50	CtgN90	CtgMax	GC(%)	GapNum
50	452298445	47295712	42057369	57990488	35.37	0

## Sheet: S2
Table S2. Summary of key statistics from the CEGMA and BUSCO analyses
Species	Number of 458 CEGMA present in assembly	%of 458 CEGMA present in assemblies	Number of 248 highly conserved CEGs present	% of 248 highly conserved CEGs present
Carrot-TXH4	452	0.9869	232	0.9355
Complete BUSCOs(C)	Complete and single-copy BUSCOs(S)	Complete and duplicated BUSCOs(D)	Fragmented BUSCOs(F)	Missing BUSCOs(M)	Total Lineage BUSCOs
1593 (98.70%)	1537 (95.23%)	56 (3.47%)	5 (0.31%)	16 (0.99%)	1614

## Sheet: S3
Table S3. Summary of the distribution and composition of transposable elements identified in the TXH4 genome.
Type	Number	Length	Rate(%)
ClassI:Retroelement	176497	134064968	29.64
ClassI/DIRS	45	9635	0
ClassI/LINE	22073	8629597	1.91
ClassI/LTR/Caulimovirus	317	690593	0.15
ClassI/LTR/Copia	51064	64568202	14.28
ClassI/LTR/ERV	2155	152546	0.03
ClassI/LTR/Gypsy	27677	32227576	7.13
ClassI/LTR/Ngaro	281	18419	0
ClassI/LTR/Pao	195	19381	0
ClassI/LTR/Unknown	68640	27302457	6.04
ClassI/SINE	4050	446562	0.1
ClassII:DNA transposon	145578	38498029	8.51
ClassII/CACTA	4148	1434650	0.32
ClassII/Crypton	38	1872	0
ClassII/Dada	344	19180	0
ClassII/Ginger	76	4152	0
ClassII/Helitron	819	561704	0.12
ClassII/IS3EU	483	43587	0.01
ClassII/Kolobok	575	43048	0.01
ClassII/Maverick	105	7993	0
ClassII/Merlin	236	12318	0
ClassII/Mutator	2077	1148894	0.25
ClassII/P	168	9896	0
ClassII/PIF-Harbinger	1637	419836	0.09
ClassII/PiggyBac	115	6144	0
ClassII/Tc1-Mariner	143	8536	0
ClassII/Unknown	130324	34225019	7.57
ClassII/Zisupton	98	4945	0
ClassII/hAT	4192	546255	0.12
Unknown	19	953	0
Total	322094	172563950	38.15

## Sheet: S4
Table S4. The detailed analysis and distribution of satellite sequences within the TXH4 genome.
Type	Number	Length	Rate(%)
Microsatellite (1-9 bp units)	111685	2732744	0.6
Minisatellite (10-99 bp units)	103563	14796379	3.27
Satellite (>=100 bp units)	11223	29913771	6.61
Total	226471	47442894	10.49

## Sheet: S5
Table S5. Number of genes in TXH4 predicted using various methods.
Method	Software	Species	Gene number
Ab initio	Augustus	-	37292
	SNAP	-	62036
Homology-based	GeMoMa	A. graveolens	29790
		A. thaliana	26562
		C. sativum	35923
		D. carotaRef	37150
RNAseq	GeneMarkS-T	-	21066
	PASA	-	25344
Integration	EVM	-	34225

## Sheet: S6
Table S6. Comparative analysis of gene structure characteristics among the genomes of A. thaliana, C. sativum, D. carota v2.0, A. graveolens, and TXH4 (D. carota)
Species	GeneNum	Genelen	AveGenlen	ExonLen	AveExonLen	ExonNum	AveExonNum	CDSLen	AveCDSlen	CDSNum	AveCDSNum	IntronLen	AveIntronLen	IntronNum	AveIntronnum
A. thaliana	27510	65347300	2375.4	44808962	1628.82	146326	5.32	33463427	1216.41	141006	5.13	20538338	746.58	118816	4.32
C. sativum	40595	147060586	3622.63	57368116	1413.18	196406	4.84	43917015	1081.83	189262	4.66	89692470	2209.45	155811	3.84
D. carota v2.0	32111	100033259	3115.23	38143119	1187.85	160787	5.01	38143119	1187.85	160787	5.01	61890140	1927.38	128676	4.01
A. graveolens	30654	130312142	4251.06	44092678	1438.4	161009	5.25	35309990	1151.89	154981	5.06	86219464	2812.67	130355	4.25
D. carota	34225	137392034	4014.38	57463113	1678.98	181309	5.3	42994515	1256.23	174830	5.11	79928921	2335.4	147084	4.3

## Sheet: S7
Table S7. The gene annotation of the TXH4 genome across various protein databases.
Anno_Database	Annotated_Number	Annotated_Ratio
GO_Annotation	25851	75.53
KEGG_Annotation	23142	67.62
KOG_Annotation	16313	47.66
Pfam_Annotation	27200	79.47
Swissprot_Annotation	25270	73.83
TrEMBL_Annotation	33995	99.33
eggNOG_Annotation	26286	76.8
nr_Annotation	30314	88.57
All_Annotated	34016	99.39

## Sheet: S8
Table S8. The number and lengths of pseudogenes identified in the TXH4 genome
Pseudogene	Stat
Total_Number	137
Total_len	421676
Average_Len	3077.93

## Sheet: S9
Table S9. Count of non-coding RNAs in the TXH4 genome.
rRNA_num	tRNA_num	miRNA_num	snRNA_num	snoRNA_num
3222	633	130	454	687

## Sheet: S10
Table S10. Statistics of protein-encoding genes across nine species: A. graveolens, A. sinensis, A. thaliana, C. sativum, D. carota, I. polyneura, L. sativa, P. stipuleanatus, and V. vinifera.
Item	Agrav	Asine	Athal	Csati	Dcaro	Ipoly	Lsati	Pstip	Vvini
Number of genes	29177	43202	27392	40094	34223	38117	38575	32253	31618
Number of genes in orthogroups	25492	36695	18073	33712	31409	30714	29545	25684	23589
Number of unassigned genes	3685	6507	9319	6382	2814	7403	9030	6569	8029
Percentage of genes in orthogroups	87.4	84.9	66	84.1	91.8	80.6	76.6	79.6	74.6
Percentage of unassigned genes	12.6	15.1	34	15.9	8.2	19.4	23.4	20.4	25.4
Number of orthogroups containing species	18025	19935	12256	20484	19413	17386	16880	17182	16658
Percentage of orthogroups containing species	47.7	52.7	32.4	54.2	51.4	46	44.7	45.5	44.1
Number of species-specific orthogroups	339	1060	2597	640	569	1199	2647	1036	967
Number of genes in species-specific orthogroups	843	5592	7037	1949	2067	6250	9512	3435	3199
Percentage of genes in species-specific orthogroups	2.9	12.9	25.7	4.9	6	16.4	24.7	10.7	10.1

[truncated: 8 more sheets: S11, S12, S13, S14, S15, S16, S17, S18]
